# Supplementary material for: Message framing and counseling of parents on children’s physical activity – an experimental study
Source: Health Psychol Behav Med. 2018 Aug 27;6(1):214–25. doi: 10.1080/21642850.2018.1515018 (PMC8114350; doi:10.1080/21642850.2018.1515018)
Supplement: Appendix_8.xlsx [file RHPB_A_1515018_SM3926.xlsx]

## Sheet: Sheet1
Appendix 7: Respondent baseline sociodemographic information and physical activity predictors between participants who followed up or not
	Followed-up	Did not follow-up	p-value
	(n = 48)	(n = 44)
Participants (adults)
Mean age parent	39.6	37.5	0.2
% female parent	87.5	76.7	0.27
% visible minority	26.7	29	1
Level of education (%)			0.49
Less than high school	2.1	2.5
High school completed	12.5	15
Some post-secondary education	25	35
College graduate	31.3	15
Some graduate school	29.2	32.5
Income (%)			0.83
<25K$/yr	6.5	12.1
25-50K$/yr	17.4	15.2
50-75K$/yr	15.2	21.2
75-100K$/yr	26.1	21.2
>100K$/yr	34.8	30.3
Children of participants
Mean age child	10.2	9.2	0.28
% Female	45.8	40.9	0.68
Baseline level of physical activity (score out of 12)	4.7	5.6	0.09
Baseline level of outdoor play (score out of 12)	2.6	3.5	0.12
Baseline level of play in a park (score out of 12)	3.4	4.7	0.05
