# Supplementary material for: Message framing and counseling of parents on children’s physical activity – an experimental study
Source: Health Psychol Behav Med. 2018 Aug 27;6(1):214–25. doi: 10.1080/21642850.2018.1515018 (PMC8114350; doi:10.1080/21642850.2018.1515018)
Supplement: Appendix_5.xlsx [file RHPB_A_1515018_SM3923.xlsx]

## Sheet: Sheet1
Appendix 5: Intent-to-treat regression analyses on the effect of message frame on child's physical activity across time (Reference=Positive frame)
	Unadjusted Model (AIC: 1103)					Adjusted Model (AIC: 907.9)
	Effect estimate		95% C.I.		p-value	Effect estimate		95% C.I.		p-value
Mean PA level at baseline (positive frame)	5.06		(4.44; 5.67)			5.18		(3.76; 6.61)
Mean change in PA (positve frame)	-0.39		(-1.14; 0.54)		0.48	-0.46		(-0.92; -0.004)		0.048
Mean PA level at baseline negative frame)	4.76		(4.19; 5.33)			5.09		(3.69; 6.50)
Mean change in PA negative frame)	0.19		(-0.17; 0.54)		0.3	0.19		(-0.24; 0.62)		0.39
Difference in PA at baseline (Ref=positive frame)	-0.3		(-1.14; 0.54)		0.47	-0.09		(-1.01; 0.83)		0.85
Frame x time interaction (Ref=positive frame)	0.57		(0.05; 1.10)		0.03	0.65		(0.02; 1.28)		0.04
Covariates
Income category										0.77
<25K$/yr						REF
25-50K$/yr						-0.1		(-2.11; 1.91)
50-75K$/yr						-0.71		(-2.67; 1.24)
75-100K$/yr						-0.22		(-2.22; 1.78)
>100K$/yr						0.09		(-1.80; 1.97)
Level of education										0.1
Less than high school						REF
High school completed						3.36		(-1.36; 8.07)
Some post-secondary education						3.38		(-1.29; 8.05)
College graduate						2.05		(-2.62; 6.73)
Some graduate school						2.23		(-2.49; 6.95)
Gender of the child (REF=boys)						-0.27		(-1.14; 0.60)		0.54
Age of the child						-0.01		(-0.12; 0.09)		0.83
Adujsted Model: Adjusted for income, parent's educational achievement, child gender, and child age
AIC: Akaike information criterion, C.I.: Confidence interval; PA: Physical activity
