# Supplementary material for: Message framing and counseling of parents on children’s physical activity – an experimental study
Source: Health Psychol Behav Med. 2018 Aug 27;6(1):214–25. doi: 10.1080/21642850.2018.1515018 (PMC8114350; doi:10.1080/21642850.2018.1515018)
Supplement: Appendix_2.xlsx [file RHPB_A_1515018_SM3920.xlsx]

## Sheet: Sheet1
Appendix 2: Distribution of factors related to physical activity accress message framings
	Positive frame	Negative frame	p-value
	(n = 20)	(n = 28)
Percentage with access to backyard	79	85	0.72
Percentage with access to park	100	89	0.26
Percentage with perceived safe neighbourhood	60	57	1
Percentage with children in organized sport	90	70	0.15
Active vs passive transport to school (% active)	20	32	0.51
Percentage of children with TV in bedroom	16	7	0.38
Percentage of children with screen in bedroom	50	39	0.56
Parental level of physical activity (h/week) (median)	2	1	0.15
Child screen time (h/day) (median)	1.5	1.5	0.58
Percentage counselled by physican in last year about child's nutrition	37	22	0.33
Percentage counselled by physician in last year about screen time	15	25	0.49
Percentage counselled by physician in last year about child's physical activity	40	29	0.54
Percentage who discussed with physician their child's weight in last year	21	18	1
